# Supplementary material for: High-resolution mapping of Ryd4Hb, a major resistance gene to Barley yellow dwarf virus from Hordeum bulbosum
Source: Theor Appl Genet. 2024 Feb 27;137(3):60. doi: 10.1007/s00122-024-04542-y (PMC10896957; doi:10.1007/s00122-024-04542-y)
Supplement: Supplementary file 2 — Supplementary file2 (XLSX 59 kb) [file 122_2024_4542_MOESM2_ESM.xlsx]

## Sheet: Sup tab 1
Supplementary Table 1: Pedigree of FM_pop1 lines
Letters A to H represents parental H. vulgare varieties used in crosses.
Crossing number	F1 plant number	F1 Pedigree
FM1_C01	FM1_C01_41	((Ryd4Hb x A) x B) x C
FM1_C01	FM1_C01_42	((Ryd4Hb x A) x B) x C
FM1_C02	FM1_C02_107	((Ryd4Hb x A) x B) x D
FM1_C02	FM1_C02_112	((Ryd4Hb x A) x B) x D
FM1_C02	FM1_C02_131	((Ryd4Hb x A) x B) x D
FM1_C02	FM1_C02_141	((Ryd4Hb x A) x B) x D
FM1_C03	FM1_C03_165	((Ryd4Hb x A) x B) x E
FM1_C03	FM1_C03_171	((Ryd4Hb x A) x B) x E
FM1_C03	FM1_C03_176	((Ryd4Hb x A) x B) x E
FM1_C03	FM1_C03_184	((Ryd4Hb x A) x B) x E
FM1_C03	FM1_C03_185	((Ryd4Hb x A) x B) x E
FM1_C03	FM1_C03_187	((Ryd4Hb x A) x B) x E
FM1_C04	FM1_C04_199	((Ryd4Hb x A) x F) x D
FM1_C04	FM1_C04_205	((Ryd4Hb x A) x F) x D
FM1_C04	FM1_C04_214	((Ryd4Hb x A) x F) x D
FM1_C04	FM1_C04_216	((Ryd4Hb x A) x F) x D
FM1_C04	FM1_C04_218	((Ryd4Hb x A) x F) x D
FM1_C04	FM1_C04_221	((Ryd4Hb x A) x F) x D
FM1_C04	FM1_C04_225	((Ryd4Hb x A) x F) x D
FM1_C05	FM1_C05_248	((Ryd4Hb x A) x F) x C
FM1_C05	FM1_C05_250	((Ryd4Hb x A) x F) x C
FM1_C06	FM1_C06_299	((Ryd4Hb x A) x G) x E
FM1_C07	FM1_C07_311	((Ryd4Hb x A) x G) x D
FM1_C07	FM1_C07_312	((Ryd4Hb x A) x G) x D
FM1_C07	FM1_C07_313	((Ryd4Hb x A) x G) x D
FM1_C07	FM1_C07_315	((Ryd4Hb x A) x G) x D
FM1_C08	FM1_C08_339	((Ryd4Hb x F) x B) x C
FM1_C08	FM1_C08_340	((Ryd4Hb x F) x B) x C
FM1_C08	FM1_C08_344	((Ryd4Hb x F) x B) x C
FM1_C08	FM1_C08_364	((Ryd4Hb x F) x B) x C
FM1_C08	FM1_C08_376	((Ryd4Hb x F) x B) x C
FM1_C08	FM1_C08_385	((Ryd4Hb x F) x B) x C
FM1_C09	FM1_C09_429	((Ryd4Hb x F) x B) x D
FM1_C09	FM1_C09_432	((Ryd4Hb x F) x B) x D
FM1_C09	FM1_C09_448	((Ryd4Hb x F) x B) x D
FM1_C09	FM1_C09_457	((Ryd4Hb x F) x B) x D
FM1_C10	FM1_C10_503	((Ryd4Hb x F) x B) x E
FM1_C11	FM1_C11_520	((Ryd4Hb x F) x G) x C
FM1_C12	FM1_C12_555	((Ryd4Hb x F) x G) x D
FM1_C12	FM1_C12_559	((Ryd4Hb x F) x G) x D
FM1_C12	FM1_C12_571	((Ryd4Hb x F) x G) x D
FM1_C12	FM1_C12_588	((Ryd4Hb x F) x G) x D
FM1_C13	FM1_C13_595	((Ryd4Hb x F) x H) x C
FM1_C13	FM1_C13_604	((Ryd4Hb x F) x H) x C
FM1_C13	FM1_C13_608	((Ryd4Hb x F) x H) x C
FM1_C13	FM1_C13_621	((Ryd4Hb x F) x H) x C
FM1_C14	FM1_C14_645	((Ryd4Hb x F) x H) x D
FM1_C15	FM1_C15_676	((Ryd4Hb x F) x H) x E
FM1_C15	FM1_C15_680	((Ryd4Hb x F) x H) x E
FM1_C15	FM1_C15_681	((Ryd4Hb x F) x H) x E

## Sheet: Sup tab 2
Supplementary Table 2: Pedigree of FM_pop2 lines
Letters B, F and I represents parental H. vulgare varieties used in crosses.
Lineage	F1	Pedigree
FM2_C01	FM2_C01_2	(JKI-5215 x F) x I
	FM2_C01_3	(JKI-5215 x F) x I
	FM2_C01_5	(JKI-5215 x F) x I
	FM2_C01_6	(JKI-5215 x F) x I
	FM2_C01_8	(JKI-5215 x F) x I
FM2_C02	FM2_C02_1	(JKI-5215 x F) x I
	FM2_C02_2	(JKI-5215 x F) x I
	FM2_C02_4	(JKI-5215 x F) x I
	FM2_C02_6	(JKI-5215 x F) x I
	FM2_C02_8	(JKI-5215 x F) x I
	FM2_C02_9	(JKI-5215 x F) x I
FM2_C03	FM2_C03_2	(JKI-5215 x F) x I
	FM2_C03_4	(JKI-5215 x F) x I
	FM2_C03_5	(JKI-5215 x F) x I
	FM2_C03_8	(JKI-5215 x F) x I
	FM2_C03_11	(JKI-5215 x F) x I
	FM2_C03_14	(JKI-5215 x F) x I
FM2_C04	FM2_C04_2	(JKI-5215 x B) x I
	FM2_C04_3	(JKI-5215 x B) x I
	FM2_C04_4	(JKI-5215 x B) x I
	FM2_C04_5	(JKI-5215 x B) x I
	FM2_C04_8	(JKI-5215 x B) x I
	FM2_C04_9	(JKI-5215 x B) x I
	FM2_C04_11	(JKI-5215 x B) x I
	FM2_C04_12	(JKI-5215 x B) x I
	FM2_C04_14	(JKI-5215 x B) x I
	FM2_C04_17	(JKI-5215 x B) x I
	FM2_C04_19	(JKI-5215 x B) x I
	FM2_C04_21	(JKI-5215 x B) x I
FM2_C05	FM2_C05_3	(JKI-5215 x B) x I
	FM2_C05_5	(JKI-5215 x B) x I
	FM2_C05_7	(JKI-5215 x B) x I
	FM2_C05_8	(JKI-5215 x B) x I
	FM2_C05_10	(JKI-5215 x B) x I
	FM2_C05_12	(JKI-5215 x B) x I
	FM2_C05_13	(JKI-5215 x B) x I
	FM2_C05_14	(JKI-5215 x B) x I
	FM2_C05_15	(JKI-5215 x B) x I
	FM2_C05_17	(JKI-5215 x B) x I
	FM2_C05_18	(JKI-5215 x B) x I
	FM2_C05_19	(JKI-5215 x B) x I

## Sheet: Sup tab 3
Supplementary Table 3: low resolution mapping markers designed in this study
Markers classified (a,h,b) are co-dominant markers. Classifications (a,c) and (b,d) refer to dominant markers with the Hv a allele and the Hb b marker being dominant, respectively.
cM indicate the centiMorgan coordinate of the marker on the genetic map.
SNP markers were scored by high-resolution melt analysis (HRM)
Marker	Classification	cM	marker type	sequence	F primer	R primer	Restriction enzyme
Mace_b_79	(a,h,b)	0	STS	ATGACCGGCGGCAGCAGAGGCACCACCCGGCGTCCATCCGCCGCCTCCAGGAGCGGCGGGGACCCCTCCTCCTCTGCCCCGGATCCGGACGCGCGCCGGGCCGCCGCCGCCGCAGCAGCGCGGCGCAGCGGCCGCGGCGACCATGGCCCGCTGCGCTTCATGACCGTGAGCGCCCGAACCCTCCTTCTCCTAGGGATTGCTTCCGTAACCCTCCTGTCCCTCGCCTTCCTCGCGTATACCGGCGGGTGGTGGCAGGCTGAGGCGGAGTCGGAGGGCGCCGCGGCGCTGCGCAGGATGGCGCGCTCCGTCACGCCGCTCGATGCGCCCCGGATGATGGATCTGCCTCAGTTCCAAGGTGATCACAAAGAAAGCTTATATTGGGGTACTTACAGGCCAAAT…	CAACAGCTCTGTCCTGTGGA	GTGCAACGATGGGTAGGACT	-
Mace_SNP_2	(a,h,b)	0.1	SNP	CACCGGTAACTTTGATCCATAGCGTCGTGGTGGTGGTGGTGGTAGGGTACATATGGCCACATATTTTGGGACAAGGTAGGTACTCATAAAACAAACCATGGAGAGAGACCATGAACCAAATTGGACAAAACATACTTGCTTCCATATTAGAAAGCTTACATGGTATATTCAAGTGGTGCTAAATAATCTTATAGAAGGGCAAAACAGTATACACGGTCTGCAAGAGAGTGGCCACAAGCAGGACGACGGCG	AAAACAAACCATGGAGAGAGACC	CTCTTGCAGACCGTGTATACTGTT	-
comp27099_2	(a,h,b)	0.1	SNP	GTCCCGGTCGACGACACTCTCTTTGGCCGGGGCCGCGAGCTCGCCGAACTGATGGAAAGGTTAGTCGGGCGTAGTGACCCTGGCCCTGCTCAACTCGGGAACCAGGGTGTCCCGGTTGTTGCCATTGTTGGCGATGGTGGCATTGGCAAGACGACGCTGGCGCAGATGGCCTTCAATCATGTGAACGTCCAGGTTCATTTCGATCTCCGGATGTGGGTGGGCGTATCGAGCTGTATGAATCTGTTGAAGCTTACTAGGGAGATATTGCAGCTGGCTACACAGGGGCAGGACTATCGTGGGCTAGTCAATTTTAATTATCTGCAGGACCTGTTGCGTTCTGCCGTTGCAGGGAAGAGGTTCTTGCTCATCCTTGATGATGTTTGGGATGATAATGGGATG…	CGTTGCAGGGAAGAGGTTCT	ACACCTAGCATGTCAGCCAC	-
TC278684	(a,h,b)	0.45	STS	ATCCCACCTATTCCCACCGCCACCGCCACCGCCACCGCCCCACCACCGGCCGCTTAGCGAGAGGGGACGGAGGGGGCGAAGATGGTGGACGTGTCGCGCGTGCAGAAGGAGCTGACGGAGTGCAACCGGGACTCGGACATCTCCGGCGTCTCCATCGCGCTCCATGACGGGGGCTCCAGCATCACCCACCTCACCGGCACCATCGCCGGGCCCCGCGACAGCCCCTACGAGGGCGGAACCTTCCGCATCGACATCCGCCTGCCAGGTGGCTATCCCTTTGAGCCTCCTAAGATGCAGTTCATCACCAAAGTATGGCACCCGAATATTAGCAGCCAAAATGGAGCAATTTGCTTGGACATACTGAAAGATCAGTGGAGCCCAGCCCTTACCTTGAAGACG…	AGCGCCCTGAAGAGCGTGAA	TTCAGGGTCATGGGTGGAAGGGA	-
TC263677	(a,h,b)	0.7	STS	AAGGATTGTCGCATGTTGCATTCTTTTGATCTACTTGTCCCTTGTTTACGGGGTTTACGTTCCTGACTGGGAGTTCACGGCGCGAAATGTGGATAGCCCGAACTACGGCAAAGTTTTAACGGTTACATCGACCGTAAAGTTCTCGGCATCAATCACCTGTACCAGAAACCTGCATGGAGGAGGCACAGGGACTGTACTGATGATTCCCCACATGAGGGGCCTTTCAAAAGGGACGCCCCGGCATGGTGTGCCTCGCCATTTGAACCTGAAGGTTTACTAAGCTCATTTTCAGCGGTGTTAAGTACGATCATTGGCGTACACTACGGGCACGTGCTTGTTCATATGAAGAGTCATATGGACAGGCTAAAGCAGTGGGTCACCATGGGCGTAGCTCTCCTC…	TGCTATGTCTTCGCGCCGCT	AGAGCTTCCAGTAAACCCCGGC	-
TC274854	(a,c)	1.103	STS	AACAAGCAAAGAGGGTGTGGAGACGAGGGGAGGCACAGCGTTTGGGGGTGAGATAATGAGCGGCAGCAGCAGCAGCTTGGCGTCCGCCATTTCTGCAGCAGCCACTGCTGCTCGTCCTCGCCGTGGCGCGGCGAAGCAGCAGCTGAGCACAAGGGTGAGGCCACACC	GCAGGGAGGTACTTGTGCAGGAGA	ACAGCCTGCGCCATGCTTCA	-
Mace_b_1	(b,d)	1.757	STS	GCGGTCAAAGCCACAGCGGTGGCAGGCCCTTCTCTAGCACACGCATATGCTTGACCGGGTTTGCCGTGTACTGCTGCTGTTCAGA[A/T]GAGGATTGTTCAAATGTAAAAGCTTTCTTTTTTACATGAGATGGCATGGCTTTTGCCACAGGTCTCCGGTGGCTTGGTTCTGCTTATAATTTTGAGCTGCTTGATCTTATGCGTTGTTGCCTCTGAAATTCTGTTGATTTT	TTTGCCGTGTACTGCTGCT	GCAACAACGCATAAGATCAA	-
TC265571	(a,c)	2.436	STS	AGGAGGCAGAGTCCGAGACAAAGGCTCTCCGGTCCATGACTCAGAGAATGATCTTAACCCAAGAAGAAATGGAAGAGGTTGTCCTAAAAAGGTGCTGGCTTGCACGTTATTGGGGCTTAGCGGTTCAATATGGAGTTTATCCCGAGATTGCGGTGTCAAAGCATGAACATTGGTCATCTTTAGCCCCTCTTCCTCTTGAGGTTGTTCTCTCTGCTGGTCAAAAGGCTATCAAGGAGGAGCCTCGTAAGCAACGTGAGGATGATGCTCAGAGGAGAAATAGGCTTGTGCGAGAGATGAGTGACGTAATGGGAGAAGGCAACATCGAGAGCATGCTCTCAGTTGAAATGGGACTTAGGGAGCTTTCATCTTTGAAGGTGGAAGATGCTGTTGTGGTTGCAC…	AGCGGCGATGGAGGACGAAT	TGCTCAACGCCGGAGGACTT	-
Mace_b_2	(b,d)	3.38	STS	TAACATTCCTTGCTGTGGAGGCCATGGCCTGGCCCCCCTTTGTTCTTTCCCATTAGCCTTAGGATACCCCAGATCAGCCAGAAT[G/C]TCAAGTTGAAATTAGGGAGGGCTTTTTTTTGGTGTGTGTACCTGCGCCCTCGAGTTTATACAGGATACATGAAATCTGTACAGGACACCGGAATCATGGGCATGTATGTCAGTGATCTCCTTGTACAGTGCAAGGAAGTATCATCTTAATT	CCCCTTTGTTCTTTCCCATT	GAGGGCGCAGGTACACAC	-
comp35124_2	(a,h,b)	3.885	CAPS	CTTCCGATCTCGGCACGCAGTTTCATGTTGAAAAATGCCCACAAAAACTGGCAAACAGAAGAACTCCAAGAGTATGAGATGAGCACGTCGAACATCGTTTACAATTATTGGCAAACAAAAAGAATGCTAACGAAAAGCAAGTATATGCCGCTCAAGAGCACATCCAAGTACCCAATATTTATGTAGACATGTGAAGAAGACCATACAAAAAAAACACAGCAATGGTTCTCGCTAATAATAAGAGAAGCACGTAAGGAAGCATATCAAGCGCCTTATGTCCTTTGACAAGACAACACCCACCAAGGCCGCCGCATGTCGAAAAATTTGACAAAAACCGCAACATGGAAACACCATTTCCTCTCCATAACTTTGCTAAGTCCTAACAATAGGCATGCCATT…	CCCAAATAGCGATGCCAACG	CTCAAGCCTCACAAGGAGCA	HinPI/EcorI
Mace_b_84	(a,h,b)	4.232	STS	ATGCAGCGGCAGCAGCAGCAAGGTCTCGACATACAAAGGCTGCAGCAGGCGGTGAGGACGCGGTGGCTCAAGCCCAGAGAGGTCCTCGATATATTGCAGAATTCCGAGCTGTTCGGGATCCACAATAGGACCCCTCAGAGGCCACCGAGTGGTTCTTGGTTTCTTTTCAACCGAAGGGTGCATCGCTTCTTCCGGAATGATGGGTATGTGTGGCAGAAAAAGAAAAATGGGAAGAGCGGCAACGAATCCCATGAGTACCTTAAGGTTGATAATGTAAAGGCTCTGAATTGCTACTATGCTCGTGCAGAAAATAATCCTAGACTCATGAGGCGGATATATTGGATGCTTGAACCGGCTTATGAGCACATTGTTCTTGTCCACTATAGAGACGTTCTAGAG…	AGATCCTGCTGCCAAGACAC	GACCAACGCCTTTTCGGAAC	-
GLABC161	(a,h,b)	4.639	STS	TCACACGCTCTTTTCCTTGATTGATGGACTTGTCAAGTTTGAGAAATATGGACCGGACAGGAAAAAGGTAGAGTCACTAGTTACTGGATCTAATTGGGTTTCTGGGGATACCAGATATGTGAATATCCTGTTATTTCTTTTACAGGTAAGTGTCTACCCATATGAGAAAGAGCCTGAGAACCCAAACAGTTACAGAGCAAGGAAGAGAGAGAACTTCCGCTTGCAGCGCGAACGCTTGAAGGCCAGAGCAGAGGGAACTTATGAACCAGAATTGGTGTTGGCAGCTGCAGATGCAAGTGTTGAGGTCAATGCAGACTGCTGATAGGTTTACTGTAATGTACTTCTCTTTTTACACAATCCATGTTTGACAAATCTTTCTTGAATGTAAATCATCAACT	TGGACTTGCATTCATCTTGC	TAATGTTGGGATGGGAAAGG	-
TC189353	(b,d)	4.811	STS	TAGCTACCTAGCTTGCTTGCTCGTGCTCCACGTCCCGTCCCAGCCCAGGCCGTGCTGCATTGCTCGGCGAGCGATGGACGTCGTCGTCGTCGGGCTGGCGTCCCCCCCGCCCGAGTCCGGCCGCTCCTCGCCGTCGCCGACCGCGTCGCCCGAGTTCGAGTTCTGGATGGTGGGCAAGAACCCGGGCTCCTTCCCCTCCCCCGCCCTGCTCACCGCCGACCAGCTCTTCTCCGACGGCATTGTCCTCCCGCTCCACACCCTCCAGGCCCCTCCCGCTGGCCCCGACGCCGACCAACACCAAGGCCAAGACCAAGCCGCCGTGGAAGACGCCGACCAAGACCAAGATGCCGACGTCAACGAGCCCTCCGACCCGCCGGAGCAGGAAGGGGAGGCTGCCGA…	CGAGTTCGAGTTCTGGATGG	GGAGAAGGGCCATATGTTGA	-
TC268876	(a,c)	5.712	STS	GTGCGAGGAGGCCGAGAAGNCGATGCGCGCCATGGCCACCTCCATGCCGCCGCTGCCGCTGTTGAAGAAGCTCAGGGCCTACGTCCACCACGCCAACCTCAGGGTCCGCGCCAAGGCCGCCGTCGCCATGGCGCACTGCGCCGCCAGAATGGACGTGGAGACGATGAAGGAGTTCGGGCTGCCGGCGCTGCTGCAGGTGGCCGCGGAGCTGCTCAACGACCGGCTGCCGGAGGCGCGCGAGGCCGCCCGCAGCATTGTCGGCTCCACGCACACCGCCTTTTTCAAGGAGGCCGTCGAGAAGGAGCAGGAGCAGGAGAAGAAGGAGAATGAGCAGCTCCAGCAGGAGAAGGAGAATGAGCAGCTCCAGGAGAATGAGGAAGAAGAGGAGAAGGAGAAGAA…	ATTGTCGGCTCCACGCACAC	ACAGAATCGCGCCGAAAGGG	-
comp31621	(a,h,b)	6.891	CAPS	GAACATAGGCAGCTTCCACATCGATCCCAGCCTCAACAACCACCACCAAAGTACACACACCACCACTAATCAAAGTACACACATCCAGTCCATCAAGCAGCCGCCCAGAGAAAGATAAGCGCATCACACCTAGCTAGCGCCTACTAGCATCATGTCCGGCGTGTGGGTGTTCCGCAACGGGGTGGTGAAGCTGGTGGAGAACCACCCGGCGTCGGCGGCGGGACCGCCGGGCGGCGGCGCGGTCCGGCGCAAGGCGCTGCTCCACACGCCCACGGGGGAGGTGGTCGCCTCCTACGCCTCGCTGGAGCGCAAGCTCGTCGCGCTCGGCTGGGAGCGCTACTACGCCGGCGGGGGCGGCGCCGCCGGCGACTGCATGCTCAGGTTCCACAAGCGCTCCTC…	CACGACGTTGTAAAACGACGATCCCAGCCTCAACAACCA	TTGCGGAACACCCACACG	HaeIII/DraI
TC245782	(a,c)	8.201	STS	GAANAAGGCAAGCCCTCCTCCAAACCTCCCCGTCCCCATCTCGGCATCTCCACCTCCATCCGTCAGCAAGCAAGCGATCCCGTCCAATCCATGGCCCTCCGCGCGCTGGACAACACGCTGCCGGCCGCCGTGGCGGACCAGCGGCCCAAGAAGGCCGCCAAGCTGCTCCCCACGCCGCCCGCCCGCTCCCCCACCGGCAGCGGCGTCAACGGCAACGGCAACGGGAAGAAGCAGCAGCAGCAGCGCAACGACGAGAACTCGGCGCCGACGCCCAAGCCCGCGTCGCCGGTGGCTGCGGAGCCGGCCGTGGAGTACGTCCGGTCCGAGGACCTGCCGCCCGTGCCTAGCCCCAAGGCCCGCGCCGCCGGCCTCGTCGCGGGGCTCGACTCCAAGGACTGG…	AAGGCAAGCCCTCCTCCAAACCT	AGTTCTCGTCGTTGCGCTGCT	-
TC264293	(a,h,b)	8.811	STS	ACCACAAAGTCTTCGGATACATCCCAAATTCCCAATCCACAGCCAGATCTCTCGATCCACATAAACCGCGCAAGAAACCGCCCGATCCCGCAGGGCAGATCGGCACCAGGATCATCGCCATGGCGCAGAGGGCGCTGGAGCTGACCCTGATATCGGGCAAGGACCTCAAGGACGTGAACCTCTTCTCGGCCATGGAGGTGTACGCGGTCGTCTCGCTCTCGGGCGACCCGCGCTCCCGCCAGCGCGTCGCCACCGACCGCTCCGGCGGCCGCAACCCGACCTGGAACGCCACGGTCCGGTTCGCCGTGCCGGCCAACGCCGCGGGCTCCGTCCACGTGCTGCTCCGCGCCGAGCGCGCCCTCGGCGACCGCGACGTCGGCGAGGTCCACATCCCGCTCT…	AACGCATACCCGCCGCAATC	CGCTGGCTTTCCTGACGATGA	-
comp32910_2	(a,h,b)	9.007	CAPS	ACTTGCCGAACCTCACGTATCTGCGACTCAACAACATGCGTAGTGCAAACATTTTGGTTCTTTCTGCAGATTCCTTTCCTCACCTGAAGAGTCTTACACTAAAGCACATGCATAATGTCAACGAGCTAAAGATCATTGATGGCGCCCTTCCGTGCATCGAAGGTTTGTATGTTGTGTCGTTGTCGAAGCTGGATAAGGTCCCTCAAGGCATTGAATCCCTTAGCTCCCTGAAGAAGCTCTGGTTGGTGGGCTTGCATGGGGGCTTCAAAACTCAGTGGGACAAGAACGGAAT	CATGCACCATCTTCTGCTGC	ACTAGGGATGCTTGCACCAC	HinPI/EcorI
TC266039	(a,h,b)	9.16	STS	CCGGGCTGAGGTTCGCCGACACGCCGCCCTCGTAACCTCGTCCGCGCCTCCCCGACGAGCTCTCCACCAAATATGGTCCCCTTTGGCGGCGCCGCCTTTTTCCCGGGGAGCTTGATCCACACCAACGAGCTCCTGGTGCTTCTAGGGGATGGCTACTACGCGGATAGGTCGGCGAAGCAGACGACTGAGATACTGCACAGGAGGGGGATGGAGCTGGAGGCTCAAATGGAGGCCATCAAGGCAACCATCTCCGACCTCGAGGCCGAGGCCAAGTTCTTCGAGTCCACAGCAGCCGAGGCTTCGGAGGGTCTTGTTGAAATAAGGGAAGAATATGATGAAGAAGACACAGAAATAGTTTCATCAAAAACAGAGGCTTCAAGTTCTTCTGGGGGCATATCA…	CACCAAATATGGTCCCCTTTGGCGG	TCGAGGTCGGAGATGGTTGCCT	-
Mace_SNP_6	(a,h,b)	9.227	SNP	ACGACCTAGTAAAGCACCAGAACACAACTGACAATGTATACGCAAGCTTGACAATTGGAGATAGCAGGCCTGTGTCAACAAAACACCAGACAGCCCATA[T/G]ATTTACATTTTGCAATTTCCATTATGATATCCACATATAACGAACAAAGCGCACAATGGTTGACACATTTCATCAACTAAAGAAAAAGAAGAAGAAGAAG	ACGACCTAGTAAAGCACCAGAACA	CAACCATTGTGCGCTTTG	-
Mace_SNP_9	(a,h,b)	9.325	SNP	TCTCCCAATATGACCTGAACCACATAACACGTCCCAGTAATGATTGTTTTGATGCATTGGCAACATCACAATATTACATGGAGTTTGTGAGAAGTTGGCCTACCTGTTCCCGGAAGTGTAATATCCCGAAAACGCTCAATAGACAGGGCACAGCTAAAATTTAAAATGAAGCTATAGTGCTGGACTTGCATTCATCTTGCAGTTGATGATTTACATTCAAGAAAGATTTGTCAAACATGGATTGTGTAAAAAGAGAAGTACATTACAGTAAACCTATCAGCAGTCTGCATTGCCCTCAACAGTTGCATCTGCAGCTGCCAACACCAATTCTGGTTCATAAGTTCCCTCTGCTCTGGCCTTCAAGCGTTCGCGCTGCAAGCGGAAGTTCTCTCTCTTCCT…	CCGAAAACGCTCAATAGACAG	CAGAGGGAACTTATGAACCAGAAT	-
TC170298	(a,h,b)	9.55	STS	AGGCCGTGCCGGGCGGCGTGGGCGGCGTGATGCCGGCCGATCTGGTGCGGACGGAGCTGTCGCAGGACAAGGCCCGCATGGGCGGCGTCGACCGCGCCGGCCGCCCCGTCCTGCTCGTCTTCCCCGCCAAGCACTTCTCCGCCGACCGCGACATGGCCGAGCACAAGCGCCTTGTTGTGTACCTGCTGGACAGGATCAGTGCGAGGATCCCGCGGGGGCAGGACAAGTTCATGTGCATCGTGGACCTCAAGGGGTGGGGGTACGCAAACTCGGACGTGCGCGCGTACATCGCGGCCATCGAGATCATGCAGGGCTACTACCCGGAGCGGCTGGGCAAGGCGCTCATGGTCCACGTGCCCTACATCTTCATGAAGGCCTGGAAGATGGTGTACCCTTTCA…	CAAGTTCGTGTTCGTGGATG	CGGAGTTGGGTTCGTAAAGA	-
Mace_b_55	(a,h,b)	9.739	STS	ATGGCGAGCAGCGTTGGAGAAGGAGGGGACGCAGGGGAAGGGGAGTGGCTCAAGGTCGCCGAGCTGAAGGCCATGGCGGAGGCCCAGGACCCGCATGTTAAGGAGGTGGACAACATGACGCTGCGGAGGTTCCTGCGCGCGCGCGACCACGACGTGTGCAAGGCCTCGGCCATGCTGCTCAAGTACGTGGCGTGGAGGCGGGAGGCCGTGCCGGGCGGCGTCGGCGGCGTGATGCCGGCCGATCTGGTGCGGACGGAGCTGTCGCAGGACAAGGCCCGCATGGGCGGCATCGACCGCGCCGGCCGCCCCGTCCTGCTCGTCTTCCCCGCCAAGCACTTCTCCGCCGACCGCGACATGGCCGAGCACAAGCGGCTTGTTGTGTACCTGCTGGACAGGATC…	AAGCGGCTTGTTGTGTACCT	CAGGTTCTTGTCATCCACGA	-
Mace_b_73	(a,h,b)	9.956	STS	GGTGGAGACGAGGGGAGGCACAGCGTTTGGGGGTGAGATAATGAGCGGCAGCAGCAGCAGCTTGGCGTCCGCCATTTCTGCAGCAGCCACTGCTGCTCGTCCTCGCCGTGGCGCGGCGAAGCAGCAGCTGAGCACAAGGGTGAGGCCACACCTGAAGCATGGTGCAGGCTGTTGGGAGAGCAGTGGCAGCGGCAGGGCGGTGGCAGTGAGGGCTGGGCCCGGGCCGCTGACGGAGATCGAGCCGGACCTGCAGGAGGACCCCATCGACAAGTGGCGCACCAACGGCGTCAGCCCGGAGGACTTTGTGTATGGAGTGTATGACGGCCACCACACCTATGATGAAGGCCAAGAAAAGAAGGGCTTCTGGGAGGATGTCTCCGAGTGGTACCAAGAAGCTGA…	TTGGGGGTGAGATAATGAGC	GCAGAACACGACGATGAAGA	-
Mace_SNP_16	(a,h,b)	10.117	SNP	GTAGAAACATAGATCGAGCGGTATCTACTAACAAGAAGGTAAACAAATTTAACAACATTTTTCTCACATGTTCGATACAACTGTTTCCTGAAACAAATAACAAAAAAGGTACAGGGCCTCCAGAAGGCAATGGACACCATTACTTTCAGAACAGAAATCGTCTCACAATATGGAAGTACAGGACTCGCAAATGATGGCTT	GAAACAGTTGTATCGAACATGTGA	TCGAGCGGTATCTACTAACAAGAA	-
Mace_b_59	(a,h,b)	10.614	STS	ATGAGTCATGAGGCTCTTCTTCTCCGGTCCGGTCACCACCCGCCACTTGATCATCGACAAGCCACAGCCGCACCCTCTCACCGCAGCATGGCCGCCGCACCGGCAGGCCCGGGAGCGGGACGTCCGCCCCTCTCTCCGTGCGCCGGCTTCGTCACCGACGTCCTGATCCTCCCCACCCGGAACGTTAGGCTCTTCGCGCCGGTCTTCGCGCTCGTCCTCGCCCACACCTTCGCCTCCCTCGCCGTCGCCGTCCTCCTCGCCCACCCTCTCGCCACCGTCGAGCGGGATGGCCACGAGTACGAGGTGTCGCCCCAAAAGATCTGGGAGCACTCCGCGGGGCTGCAGGCCCTCTACCTCGCGTACGTCGCCAGCAAGCTCGCCACGCAGGCCACCGTCGCG…	CTCGACTCCTGGTGGAGGTA	GCCTTCATCGTCACTGGAAT	-
Mace_SNP_1	(a,h,b)	11.058	SNP	AGCCAGGCTCTCTGCTCGCTGGTATGCAGGCTTTCTAAAAAACAATGGCATCAATATTCGGAGTGAGGTCGACCATACAAGAACCCATGCTCGACAGTGAGTTGTATAGTCAGATGCACTGAGTTGTGTGCCTTTATTTTAGGTATATGAGGGAAATGCTAAATTTATCCTGGGTAAAAGAAATCAATGTAACTAAATAAAAATTGTTTCGCCGTATGTACAATGTGGAGAACTACAAGTATGTACAGTTTATGCTGACAACCTACTGTAATATTTTTAATAATATGGCTGCATGCATCAGTTTGATGCAGAGACCGGGGCTATGTTCCTCCTTTTTTTAAGAAATAAAAAAAATGTTCCAAT	GCTGGTATGCAGGCTTTCTAAAAA	CCCAGGATAAATTTAGCATTTCCC	-
Mace_b_62	(a,h,b)	11.305	STS	ATGGCGACGCCGGCCCTACCAAACCCTAGCCCGCTCCTCGACGACGCGCCGCCGCCCGAGCCCAAGCCGCGGCGGGAGACCAAGGTGTGGAAGCCCAAGGTGCGGGAGCCGGCGGCGGCCGCCGCGCAGGATCCGGACGCGCAGGACGCCGAGGAGCCCGAGCCCGAGCAGGACGAGGGCCCCGAGCCGCCCCCGCTCCTCCCCACCGACGCGATCGAGCCCACCCCGTCCGGCGCCGAGGAGGACGCCGACGCCGACGACTCCTCCTCCGTCTCCTCCGCCCCCGACGCGTCCGCGGGGGGCAAGACGGAGAGGCCGTTCCCGGCGGCCACGGACCTGCTCCACATCTCCTACAACCAGGACTACGGCTGCTTCGCGGCGGGGACCAAGACCGGCTTC…	TCTTCCGCTGCAACATACTG	CTGGAGAAGATTGCCCTCAG	-
GBM1050	(a,h,b)	11.552	SSR	ATGGACCTGCTCGCACGCTTCCACCACCGCCACCATCTTCGCCACCACCACGAGCAGGACGCGGAGGAGGAGGAGGAGGACGGCCACCGGCAGGACAAGGACGAAGGCACGAAGGCGAAGCTGTTCCGACGTTTCCACCAGCACCACCACGCGCATGACAGCGAGAACGAGGTCGACGAGGTGGAAGAACTGGCTAGGAAGCTGGGCG	ACAAGGATGAAGGCACGAAC	CTCCTTCTCATGATCGCCTC	-
GBM1059	(a,h,b)	11.552	SSR	ACACACAGTACAGGGAACAGATTAACCAAAGTAATTAAACGACCAAATCAACCAGGCGCCGGCCGGCGGTACGTACGTCGATCTAGAATCGGTTCAGGAGGCCCTTGAACCAGTTCCTCAACCCGTGGTGGTGGTGGTGGTGGCTGTGGCGGCGGCCGCCATGGNTGAAGCTCCTTCTCACGATCGCCTCGCCAAGCTTCCTAGNCAGTTCTTCCACCTCGTC	AGCACTACACGTCACGCATC	ATGACAGCGAGAACGAGGTC	-
GLMWG883	(a,h,b)	11.701	STS	ATAGAAGCCTAGATAGCTAGCTAAGCTAGGTAATTGATTAGTTATTAACCAGTCAATGTCCGTACCACAAAAGATTAATCCTAATCCTAATTAACTAATGGATTGGGTGTACGTCGCCTGCACCGGTTCCTGAATGATGATGGATCGACCGAATGCGATCGACGCGTTGTACC	TGGGAGGTAAATTGCTGCAT	CCGCAGTAGCAACAAACAAA	-
TC173485	(a,h,b)	11.849	STS	GCTCCGCAACGCGTTCGACGCGGCGACGAGCGGCATCGCGCGCGCGGACAAGGTGGAGCCGTTCGACCTGTGCTACCAGGCGTCCGCGCTGACCGTGACCCGGGTGGGCTACGGCGTGGCCAACATCGAGCTGATGCTGGACGGTGGCCGGAACTGGACGCTGCCCGGCGCCAGCTCGCTCGTGCAGGTGAACAACCAGACCGTGTGCTTCGCGTTCGTCCAGATGGCGTCGTCGTCGTCCATGCCCGCGGCGCTCGACTCGCCGGCGGTGATCCTCGGGGGGCACCAGATGGAGAACAACCTGCTGATGTTCGATCTCGTGAAGGAGACGTTCGCGTTCAGTGGGCTGCTCCTCGGCATCCGCACTACCTGCAGCAACTTCAACTTCACCATGGGGAG…	TGGAGAACAACCTGCTGATG	TCACATACGCAACACTGCAA	-
TC180403	(a,h,b)	11.947	CAPS	GGCATCCTCACGGAGGACGGCGTCGCCATCGAGGGTCCCGAGTTCCGGCAGATGAGCCCCGACCAGATGAGGGCGATCATACCAAAAATCCAGGTGATGGCGCGGTCGCTGCCGCTGGACAAGCACACGCTGGTGACCAACCTGAGGGGCATGTTCAACGAGGTGGTGGCCGTCACCGGAGACGGCACCAACGACGCGCCGGCGCTGCACGAGGCTGACATTGGCCTCGCCATGGGCATCGCGGGAACAGAGGTTGCCAAGGAGAACGCGGACGTGATCATCATGGACGACAACTTCTCCACAATCATCAACGTGGCCAAATGGGGCCGCTCCGTGTACATCAACATCCAGAAGTTCGTGCAGTTCCAGCTCACCGTCAACGTGGTGGCACTCATGGTC…	GAGGGCGATCATACCAAAAA	CCACGTTGATGATTGTGGAG	HpaII
RNASeq_b_11	(a,h,b)	12.046	SNP	TTTCAGGAGGAAAAGCGTGTTGCGGAGGAATTATTGTTATTCCTCCAGGGAATTTAAGCACTTCAAAGGATGATGAATTCCCAAACAGGGACTTGGTCA[A/G]TGGAGTGTTGACTGCCGCACAACCAAGGACATAAAAGATGCCCTAATAATGCTCAACCATGTTGATGATATAGTCAAGTTCTTTGGATAAGGCACAATGC	GGATGATGAATTCCCAAACAG	ATTAGGGCATCTTTTATGTCCTTG	-
Mace_b_35	(a,h,b)	12.194	STS	ATGACGAAGCAAGGTGTTGCTTCCAAGCTCATGCTTGCAGTGGCGCTGGTCCTTGTTGCCCTCGCAGCATTTCCAGCAGTGCACTCCATCGGCGTCTGCAACGGCGTGCTCGGCAACAACCTGCCGGCGCCGAGCGACGTCGTGACGCTCTACCGATCCAAGCGCATCGATGCCATGCGGATCTACGAGCCGGAGAGCAAAGTTCTCACGGCGCTCAGCGGCACGGGCATCGCCGTCCTCATGGACGTCGGCCCCGCGCTACCCAGCCTTGCCTCCAGCCCCTCCGCTGCGGCCGCCTGGGTAAAGGCCAACGTCTCCTCCTTCCCGGGCGTGTCGTTCCGCTACATCGCCGTAGGCAACGAGGTCATGGACAGCGCCGGCCAGAGTACCATCCTCCCG…	AACGGCGTGCTCGGCAACAA	AAGACGTCGAACCGCACCGA	-
Mace_b_53	(a,h,b)	12.293	STS	ATGGCTTCTCGAGCCCTCGCCGCTCTGTCCATCCAGCCGCAGCTCGGCCGGCCGGCCATCCGCGTCAGCGCCAGGCCGGCCGGGCGCGGGCGTCGGCGGCGGTCCATCATGGTGGTGCGGGCCGGCGGGCCGCCGAGCACCAACGTGCTCATCCTCGCCTTCGTGCTCCCGCTCTCGCTCTTCGTCGGCACCCTCGTCGCCGCCGCCCGCGTCGCCGACGACCTCGACGAGCGGTTCCTCCAGGAGATGGAGATCAACAAGGCGATACTGGAGGAGAACGAGGCATCTTCCGAGGAGGCGGCAGACGGCGGCGGAGAGTTCGTCGTCGACGGAGACGAGGCCCCGTTGCCGGCGGCGGAGAAGGAGCAGGTCCTTGTCACGGCCACCGGCGCGCGCGCC…	CACCAACGTGCTCATCCTC	TCTCCTCCAGTATCGCCTTG	-
TC262452	(a,h,b)	13.064	STS	GGAATTCGGTACGAGGTCCGGCGCGGCATCATACATGGCGCCCATCGCGCAGTACCTTGCCACCACCGGCGCGCCCCTGCTGGCCAACGTGTACCCCTACTTCTCGTACGTGCGCGACCAGGCGCAGATCGACATCAACTACCGCGCTCTTCAAGTCGCAGGGCACCGTGGTGCAGGACGGCGCCAACGCGTACCAGAACCTGTTCGACGCCATCGTCGACACGTTCTACTCGGCGCTCGAGAGCGCCGGGGCCGGGAGCGTCGGCGTGGTGGTGTCCGAGAGCGGGTGGCCGTCTGAGGGCGGCACGGCGGCGACCACGGACAACGCGCAGACGTACAACCAGAACCTGATCAAACATATCCATGTCGGGCAGGGGACGCCCAAGAGGCCCGGCGCCA…	CGACCAGGCGCAGATCGACATCAA	GGGGTTGAAGAGCCCAAAGTGCT	-
EXCAP_10	(a,h,b)	13.332	CAPS	TACTGCAAGAACACCTCAAGGTCAGCTTTTCCCCGGACACATTGTGTACTTTCTCTGGCAT	AGAGCAGCTGCATGGGATTT	TCTGAGCGAAGTCAGAAGGA	HpaII
EXCAP_9	(a,h,b)	13.431	SNP	TCGCAGATTTTCACCACCAGCCTCCGAGTCTTCAGAGGGGCATTGGGGATCTGGAATGACRACAACCAAAAGATGAGGAGAGAGTGGCATGCCTTGGAAAATACAGGACTGTTGTTAGAGC	CGCAGATTTTCACCACCAGC	TTTCCAAGGCATGCCACTCT	-
Mace_b_15	(a,h,b)	13.629	STS	ATGGCTAGAAAAGATGTTGCCTCCATGCTTGCAGCTGCTCTCTTCATTGGAGCATTCGCTGCTGTTCCTACGAGTGTGCAGTCCATCGGCGTGTGCTACGGCGTGATCGGCAACAACCTCCCCTCCCGGAGCGACGTGGTGCAGCTCTACAGGTCCAAGGGCATCAACGGCATGCGCATCTACTTCGCCGACGGGCAGGCCCTCTCGGCGGTCCGCAACTCCGGCATCGGCCTCATCCTCGACATCGGCAACGACCAGCTCGCCAACATCGCCGCCAGCACCTCCAACGCGGCGTCCTGGGTCCAGAACAACGTGCGGCCCTACTACCCTGCCGTGAACATCAAGTACATCGCCGCCGGCAACGAGGTGCAGGGCGGCGCCACGCAGAGCATCCTGCCG…	CCTCCATGCTTGCAGCTGCTCT	AGCTGGTCGTTGCCGATGTC	-
TC263528	(a,h,b)	13.876	STS	CGGCACGAGGGCCGTTCGGGCTGTGCTACGACGCCAAGACGCTGGGCAACAACCTCGGCGGGTACTCGGTGCCCAACGTGGTGCTGGCGCTCGACGGCGGGGGTGAATGGGCGATGACCGGGAAGAACTCGATGGTGGACGTCAAGCCAGGGACGGCGTGCGTTGCGTTCGTGGAGATGGAGGCCGGCGACGGCGGGGCGGCGGCGGTGATCCTCGGAGGGGCCCAGATGGAGGACTTCGTGCTCGACTTCGACATGGAGAAGAAGCGGCTCGGGTTTATCAGGCTGCCGCACTTTACGGGTTGCGGCAACTTGAACTTTTAGAAAAAACGCTAGCGCCCGGTTTTATGAATAAAATCGTTTGTAATACGTAATAACAATAATCCTGTTCATCGGGGGT…	TGCTACGACGCCAAGACGCT	TGCCGCAACCCGTAAAGTGC	-
TC264706	(a,h,b)	14.107	CAPS	GTCCGACTATTTGGACCGTTGCTTTGTTGAGCAAAGAAAGCTACCTTGTCTTGAAGACACTGCTGCCACTTCTTTTTTCTCGACAGTCTTTTCCTTCTTTAGCCATGAAGTATCAGAGGCTCTACTTACTTTGATTCGCCAAGAGCGTGATGGAAGCAATGTTGATATGGACATCTTGATGGTCATTATGCGTGGCATATGTCGCTCTGAAGTCAAATCCTTCATGAGAAATGCTGTTGTCCAAGATACATATGCTTACTACTCCAGGAAAAGTTCTGAATGGATAGTTCAGTACCCTCTACAAGATTACCTTGCCATGGTCCAGGATTGTATGGAGAAGGAAACCATGAGATTGATTAGCTATCTGCATATTCCTGAGGGAGATAGCACAGAACTCTG…	TGCGGCTGCTCGGTTTTTGGT	GCACACAGGCAATGCACCGA	HpaI/HpyCH4
RNASeq_b_12	(a,h,b)	14.519	SNP	TTTCAGGAGGAAAAGCGTGTTGCGGAGGAATTATTGTTATTCCTCCAGGGAATTTAAGCACTTCAAAGGATGATGAATTCCCAAACAGGGACTTGGTCARTGGAGTGTTGACTGCCGCACAACCAAGGACATAAAAGATGCCCTAATAATGCTCAACCATGTTGATGATATAGTCAAGTTCTTTGGATAAGGCACAATGC[C/A]AAGTCACCGACGAGGAGGAGCCTTCGTCCTGGTGGATCATCAGCCTCGCCAGCGCTGCCGCCTCTGCTTCTGCTCTGCTCTTCTCGCCGATCCCGCAACC	AAAGGATGATGAATTCCCAAACAG	TGGTTGAGCATTATTAGGGCATCT	-
RNASeq_b_15	(b,d)	14.845	SNP	TCTCCTAGCTCAAATGGGTCAATTTCACCTTCAAATGATACATAAATCTTCAGCTATCCATCTTCATATGAACTGGTCTTGCTTAATTTTGTAATCTTC[A/T]GATATATGCTTACATGTAATAAATAATGTGAAGGTAGATCATAGATCGACAACATAATCTGTAGTCTTAAACACATTGTGCTAGACTAGAGATAGAACAG	TCTCCTAGCTCAAATGGGTCAATT	TCTCTAGTCTAGCACAATGTGTT	-
TC255641	(a,c)	15.138	STS	AGGCCGTGCCGGGCGGCGTGGGCGGCGTGATGCCGGCCGATCTGGTGCGGACGGAGCTGTCGCAGGACAAGGCCCGCATGGGCGGCGTCGACCGCGCCGGCCGCCCCGTCCTGCTCGTCTTCCCCGCCAAGCACTTCTCCGCCGACCGCGACATGGCCGAGCACAAGCGGCTTGTTGTGTACCTGCTGGACAGGATCAGTGCGAGGATCCCGCGGGGGCAGGACAAGTTCATGTGCATCGTGGACCTCAAGGGGTGGGGTTACGCAAACTCGGACGTGCGCGCGTACATCGCGGCCATCGAGATCATGCAGGGCTACTACCCGGAGCGGCTGGGCAAGGCGCTCATGGTCCACGTGCCCTACATCTTCATGAAGGCCTGGAAGATGGTGTACCCTTTCA…	TGGGGTTACGCAAACTCGGACG	AGCAAGGAGTGACGGTGCGAGA	-
RNASeq_b_1	(b,d)	15.408	SNP	GAGCAGAACTGGGGGCTCTTCTATCCCACCACCGATAAGGTCTACCCCATCACCTTCGGCAGGTGAACTTGATTCAGTTCATCATGCGTC[C/G]CCATGCATCCATGTACGTACGCGGCCATGCATGGTCATATACGTGTATATATACTGTATAAATATATTCATTGAGTGTGTGTTTGTGTGGCTGATTTGGA	CTATCCCACCACCGATAAGGTCT	ATGGCCGCGTACGTACAT	-
Mace_b_30	(a,h,b)	16.009	STS	ATGGCGCTCGCATCGGGCTCCGGCGGCGACTTCTCCGTGATGGTGATAGGGTCCGACTTCGCGGTGGACGCCGGCGCGGCGCTCCTCACCTCCCCCGCCGACCGCGAGGAGTGGCACGACTGCGTCCCGGACCTCGGCGACGACTTCTCCGACCTCGAGGAGCTCCAGGTCGTCCGCGTGCAGGGCGCGGACAGATCCGGCCGGGCCGTCGTCCGCGTCGTCGGCAAGTTCTTCCCCGCTCCTGTTATAGATGGTGAACGTCTGAAGAGGTATGTGTTTCACAAGCTCCGCACCGAGTTGCCAGAGGGTCCATTCTGCATCTTGTACGTACACACCACTGTACAATCAGATGACAACAATCCTGGAATGACAATCTTGAGGGGGATTTATGAAGGACTT…	TGGCCACACTAGGCAGGCTCTT	AAGCGAGTACCCTGGTGCAGGT	-
Mace_SNP_10	(a,h,b)	16.207	SNP	GTGTATATATAGAGGGTGTTGGAGTCGGAGACAGGTACCCATCACAGCCGAATCCCGTCGACTGCTCACCACGGCACAGCACACACGTGAGAGGCTCACGGCCGGAGGTACCTGATGGAGAACAACATGAGCAACCAGCAGGCTCCTCCACCACCGCCAGGGTACCCGACGGCAGCCGCGGAGCAAGGCCAAGCCGGCGGGAAGAAGGTTCGCCGGGCGAGCACCAAATCCAGGGGCGAGAAGGGCTTCATCGAGGGATGCCTCGCCGCGCTGTGCTGCTGCTGGATCTGCGAGATGTGCTGCGACTAACCGGCCGGACGGCGAGGCCGCTGCTGGCACAAGACCTCGGTGCCATGGTACCCACGAGGAGCTATACTGAGAGAGAATTGTTTCTTAATT…	CCATGGTACCCACGAGGAGCTATA	GCACTGAAGCACCCTCAATCAA	-
TC263376	(a,h,b)	16.404	STS	GCGGCGCCGCAGAAGAACTTGCGGAAGAAGAGGCTGCGCGCGGCGAGGATGCAGCGGTGCGCGTGCACCAGCCGGCCCTCCACGCTGAACGTCACGTCGCTGAAGGCCTGGCCGTTGATGAGCAGGTTGAGGTAGTCCATGGAGAGCGACTTGAAGGTGTCGTCCATGGCCGCCCGCCGCGCCGCGCCGCACCAGCTTCTCGCTAATCCTCCTCCTCCTCCTCCTCCCTCTATCAGTCAATTCGGAGAGAGGGAGAGGAGGAAGAAGAAGCTGGATGAATCAGATCGAGCTAGAGCTGCAGCTGGAGCTCGAGGGAGAAGAGTGGAAGAAGCCGTTGGCGCTGCTGGCTGCTTCGCTCGTCTGCCCCTTCTGCCGGCTGCTGCTGCTGCTGCTGCTGCT…	ACGCTGAACGTCACGTCGCT	GGCGATGCAGCACGAGATTGGA	-
comp34958_2	(a,h,b)	16.552	SNP	AGGAAATGGAACAATGGTTCACCTATTTCAACTGGAAGGTTAGTTTTCGTAGTTCACTCTGAATTTTCCTCCACCTTCTCCATCCAATCTTACCCCCTTCTCTGACCCTGCTGTAAGCATGCATCTGCCTTCCCTCCACTTGTTCATCATCATGCTCCTGATTCCTTGGCCCTTTAGTTCAGTGCGTCTCTGTGCACCTGACAGCATGCTTGTCCCTGGCATGGGTCTCACTCCTGGAAGAACTCTCACCTCAGACCAAGGTTCGTTCGCCTTAGGCTTCTTTACCCCCTCAAACTCAACTAAAAATACGTATGTCGGCATATGGTTCAACGATATCCCATTGCATACCATCGTCTGGGTTGCCAACCGCGATAATCCGATCACCGATGCTTCATCCGC…	GCTGTAAGCATGCATCTGCC	GGATTATCGCGGTTGGCAAC	-
TC274908	(a,h,b)	17.013	STS	ACCCGTCGAAAAATACTGCATAAATAAAGGGGAGAAAGGGAGAGAGAGAGAGACAGAAGTGAAGAGGGGAGAGAAGAAGAAGTGGTCACTGCAGACAGAAGAGAAGATCAAAAGAGATCGGGCGATGCAGCACGAGATTGGAGGGCAACAACAAGCGCAGCAGCAGCAGCAGCAGCAGCAGCCGGCAGAAGGGGCAGACGAGCGAAGCAGCCAGCAGCGCCAACGGCTTCTTCCACTCTTCTCCCTCGAGCTCCAGCTGCAGCTCTAGCTCGATCTGATTCATCCAGCTTCTTCTTCCTCCTCTCCCTCTCTCCGAATTGACTGATAGAGGGAGGAGGAGGAGGAGGAGGATTAGCGAGAAGCTGGTGCGGCGCGGCGCGGCGGGCGGCCATGGACGAC…	TGCAGCACGAGATTGGAGGGCA	CCGTGATGAGCAGGTTGAGGTAGT	-
Mace_b_69	(a,c)	17.944	STS	GACCCCACACATCTCCATCAACCCATCCCTCCGTCCTTCCTTCCCTCCACCCCCCGCCGCATTCGTCTCCTTCCCGTCCCGGAAGAGGAAGATGAAGCTCTCCATGCAGTCGCTGGCCCGGAAGCTCTCCATCCCGTCGCCCAAGCGGGGCAAGAAGCAGCAGCAGCAGGAGGAAAGCGGCAAGCGGGGCATCTCCCGGAGCGAGGCGCCGTCGTTCGCGTCGGCCTCGTCCTCCTCCACCGCCTCGTCGTCTGCCTCCGAGGACGCGCCGGCGAGGGCGTCCACGCCGCGGTCCGTGCTCCCCGCCGAGATCTCGCGGCGGGAGCTGGAGGCCGTGCTCCGGCGGCTGGGCCACGAGGAGCCCTCCGACGACGAGCTCGACGCCGTGGCCGCCATCGC…	GAGCTCATGGAGGCGTTC	TTAACTAGCGGCTGCTCTCC	-
EXCAP_16	(a,h,b)	18.737	STS	GGGATGAAGCAGTACCTAGCGCCCTACACCACGCAGCAGCAGTGGAAAGCCCACTTCGGGRCGAGGTGGGAGACATTTGAGCGGAGGAAACACATGTATGAYCCCCTAGCAATCCTAGCCC	GGGATGAAGCAGTACCTAGC	TCATACATGTGTTTCCTCCGCT	-

## Sheet: Sup tab 4
Supplementary Table 4: Sequences on the KASP markers designed in this study
Coordinates refers to position on chromosome 3H of MorexV3 assembly
Name	SNP coordinates	sequence
Ryd4_KASP1	581384839	TTCACCTCCATCGGTCTGGGAGGCATCACGGAGAGCCTGCGGGAGTACCT[A/G]AAGAACATGCCCCGCATGATAATGCAGCAACAAAAGCCCCCCTCCCCGTC
Ryd4_KASP2	590118469	GAATTTAAGCACTTCAAAGGATGATGAATTCCCAAACAGGGACTTGGTCA[A/G]GTGGAGTGTTGACTGCCGCACAACCAAGGACATAAAAGATGCYCTAATAA
Ryd4_KASP5	592849403	ATCTCAGCCGGGCCCTTCCTGTTCTCGTTGAACATGGCGAACACGTAGGC[C/T]TCGATGGCGCCGGGCCTCTTGGGCGTCCCCTGCCCGRCATGGATATGTTT
Ryd4_KASP4	595773686	AATAGTATTTGTGGGCACRCAAACGCTAAGAGGGCTAGAGCTAAAATTAGA[C/A]AAAATGGTGGAGTGCAGCTCCTCCTGCCATTCCTTAGAGAAAAGAATGTTG
Ryd4_KASP18	592431308	CGTRCTGAGGCGCCTCATCCGCCGGTGCGCCTACCTCAAGTACGTCGAGGCGCG[C/G]CTGGGTGACCGGACCTTGTATGCCGATGAGATTTTGAGGGATGGCTTCTGCTTGA
Ryd4_KASP22	594958611	GCAACCCAKACGATGGTATGCAATGGGATATCGTTGAACCAWATGCCGACATAC[A/G]TATTTTTAGTTGAGTTTGAGGGGGTAAAGAAGCCTAAGGCRAAYGAACCTTGGTC

## Sheet: Sup tab 5
Supplementary Table 5: Sequences on the PACE markers designed in this study
Coordinates refers to position on chromosome 3H of MorexV3 assembly
Name	coordinates	Sequence	Allele 1 (x-axis Primer)	Allele 2 (y-axis Primer)	Common Reverse Primer	SNP1	SNP2
Ryd4_leth1	593377500	GTAGAGAACAAACCGTGAAAACCATGTTAAATGCTT[A/G]AAAAATGCACRAACCATACGCCCTCCATGACAGAAAAAGTTCATAAGTTAACGAATTGGACGGC	GAAGGTGACCAAGTTCATGCTCAAACCGTGAAAACCATGTTAAATGCTTA	GAAGGTCGGAGTCAACGGATTAACCGTGAAAACCATGTTAAATGCTTG	TTTCTGTCATGGAGGGCGTATGGTT	A	G
Ryd4_leth2	594034033	AGAGGGCCTTGGCGTCGGCGAAGTAGATGCGCATGCCKGTGATGCC[A/C]TTGGACCTGTAGARCTGCACCACCTCGTTCGCCGGCGGGAGGTTGTTGGCGATC	GAAGGTGACCAAGTTCATGCTGGTGCAGYTCTACAGGTCCAAT	GAAGGTCGGAGTCAACGGATTGGTGCAGYTCTACAGGTCCAAG	CGTCGGCGAAGTAGATGCGCAT	A	C
Ryd4_leth3	594290776	GAATCTGGTCYTTTGCSTGCTGRCGACTGAGTAGTGCCATCAATGCTCAC[T/C]TTGTGAAGAATATGCACTTTCACTAGGAATCTTYTCTGCTTAACAT	GAAGGTGACCAAGTTCATGCTCCTAGTGAAAGTGCATATTCTTCACAAA	GAAGGTCGGAGTCAACGGATTCTAGTGAAAGTGCATATTCTTCACAAG	CTGRCGACTGAGTAGTGCCATCAA	T	C
Ryd4_leth4	594700400	ATYTGTAGAACTGCACCACGTCGCTCGGCGGCGGGAGGTTGTTTCCG[T/A]TGATGCCGTAGCACACGCCAATGGACTGCACACCTYCACCCAAGAATGAATTC	GAAGGTGACCAAGTTCATGCTTGGCGTGTGCTACGGCATCAA	GAAGGTCGGAGTCAACGGATTGGCGTGTGCTACGGCATCAT	TYTGTAGAACTGCACCACGTCGCT	T	A
Ryd4_leth5	594721187	TGGTACAAATTACAGAATAATCCAAAGGGAGTGGGAACAATG[C/T]CTTGGTACCATAGATTGAAGTTACACAGGGAATACCCTACAAGTACATGATAGTACAG	GAAGGTGACCAAGTTCATGCTCCAAAGGGAGTGGGAACAATGC	GAAGGTCGGAGTCAACGGATTAATCCAAAGGGAGTGGGAACAATGT	TAGGGTATTCCCTGTGTAACTTCAATCTA	C	T
Ryd4_leth6	594746043	TGTGCCATTAAGTAGCTCCTTCYRTCCTTGCTGATGATCATAATTTCCCC[G/C]TATTGCCACTAAAGTGTGCCATTGAGTAGATAAAGGAGGGAAGGACATGA	GAAGGTGACCAAGTTCATGCTTGCTGATGATCATAATTTCCCCG	GAAGGTCGGAGTCAACGGATTCTTGCTGATGATCATAATTTCCCCC	CTCCTTTATCTACTCAATGGCACACTTTA	G	C
Ryd4_leth7	594773972	ATACATCTCAATTTGCTCAGGATTGATCTTGCTGTCCACCACAACCCATGC[G/A]CCTCCACGCAGCTCTCCAGCCTTTGGTATATACACAAAAGCAGGCTGCT	GAAGGTGACCAAGTTCATGCTGGAGAGCTGCGTGGAGGC	GAAGGTCGGAGTCAACGGATTCTGGAGAGCTGCGTGGAGGT	ATACATCTCAATTTGCTCAGGATTGATCTT	G	A
Ryd4_leth8	594822051	RAACCAGGASAGCCAGTGGATGGGGAGGCTGTTGATGAGGCCATGCAGGA[C/T]GAGGATGAAGCCGTAGATGCCCAACACGACGTACTTGGACGCAACGTAGC	GAAGGTGACCAAGTTCATGCTGTTGATGAGGCCATGCAGGAC	GAAGGTCGGAGTCAACGGATTCTGTTGATGAGGCCATGCAGGAT	GTCCAAGTACGTCGTGTTGGGCAT	C	T
Ryd4_leth9	594837151	CATCATATGCGCCATAGCCAAGGCCATAGTCACCCCCATCCTGA[A/G]ATGCCCTGCTTGGAGGATGTCTGATATCTTCATCCTGATATTTTTAGCTGATA	GAAGGTGACCAAGTTCATGCTGACATCCTCCAAGCAGGGCATT	GAAGGTCGGAGTCAACGGATTACATCCTCCAAGCAGGGCATC	ATATGCGCCATAGCCAAGGCCATA	A	G
Ryd4_leth10	594902940	TGGCCGGCGATCTCGTGTGCACYGGCTCCGCYGACAAGACCATCGG[C/G]CTGTGGCGCCGGCAGCCGWSCGGCGGCCTCGYSAASGTCGGCGCCGTCGGAGGC	GAAGGTGACCAAGTTCATGCTGCCGGCGCCACAGG	GAAGGTCGGAGTCAACGGATTGCTGCCGGCGCCACAGC	GCGATCTCGTGTGCACYGGCT	C	G

## Sheet: Sup tab 6
Supplementary Table 6: detail on the CAPS markers designed for high resolution mapping
Coordinates refers to position on chromosome 3H of MorexV3 assembly
Name	SNP position	Enzyme	Primer F	Primer R	size in Hv	size in Hb
Ryd4_CAPS01	581384655	HindIII	GTCCTTTGTGTCGGTCTTCC	CCGACTAGGCAGCTGATATGA	472+351	822
Ryd4_CAPS11	583488597	BaeGI	CGGGGAGACATACCTGCTG	GTGGAAGTAGTAGGACGGCA	373	303+70
Ryd4_CAPS12	585398508	HaeII	TGTTTCTTGTGGATCGCAGG	CCTGACTTCTCAAGCGCATC	394	254+139
Ryd4_CAPS13	587549428	NciI	ATGTGGGATGTGCACTTGTG	GGGAGGAGGCGGCTTAATTT	533	376+114
Ryd4_CAPS02	590118560	BaeGI	GCATGGAGTGTTTCAGGAGG	TGTATGCCCCACCACATCTT	858+352	1209
Ryd4_CAPS17	591746985	HhaI	CCCAACCTTACAGAACCCCT	ATGAGATGGCAATGCAGGGA	494	299+195
Ryd4_CAPS18	592431308	AscI	ATCTGCTGGGTTGGGTTACA	GTGTCGACCATGTTCAAGCA	360+72	432
Ryd4_CAPS23	592578134	Hpy188I	TCCTCTTCAATGCGGACGAC	GACAAGATCCCATCGGTGCA	421	266+155
Ryd4_CAPS19_2	592685940	PpuMI	TACGACAACCATTTCACCGG	CGTGTCCTGGATGACCGTAG	581	280+300
Ryd4_CAPS24	592752329	BbsI	AGCAAGTTTGAGCTCGGTGA	AGCAAAGTAGAGCAGGCACC	198+208	406
Ryd4_CAPS03	592849403	StuI	TTCAAGTACAAAGCCCGCAG	TCGACACGTTCTACTCGGC	528+393	920
Ryd4_CAPS22	594958611	HpyCH4IV	CATGGTGGGTGTGTCTTGTG	TCCTGATTCCTTGGCCCTTT	481	327+154
Ryd4_CAPS04	595773864	PstI	AGGATCACTGCTTCAACTCCT	GGTCTCCCTGATCTGTTCGG	312+64	376

## Sheet: Sup tab 7
Supplementary Table 7: Genotype and phenotype of the recombinant lines from the high-resolution mapping
KASP4 was used one on FM_Pop1. Only the best recombinants were genotyped at CAPS23, CAPS19_2 and CAPS 24
	KASP1	CAPS11	CAPS12	CAPS13	KASP2	CAPS17	CAPS18	CAPS23	CAPS19_2	nb susceptibles / nb plants phenotyped	CAPS24	KASP5	CAPS22	KASP4
FM1_C04_205_B6	Het	Hv	X	Hv	Hv	X	Hv			15/15		Hv	Hv	Hv
FM1_C11_520_6	Het	Hv	Hv	X	Hv	Hv	Hv			14/14		Hv	Hv	Hv
FM1_C12_555_80	Het	Hv	Hv	Hv	X	Hv	Hv			8/8		Hv	Hv	Hv
FM1_C12_555_1	Hv	Het	Het	Het	X	Het	Het			7/15		X	X	Het
FM1_C08_364_73	Hv	Het	X	Het	Het	Het	Het			8/15		Het	Het	Het
FM1_C04_199_123	Hb	Het	Het	Het	Het	Het	Het			7/15		Het	X	Het
FM1_C15_676_84	Hb	Het	Het	Het	Het	Het	Het			4/13		Het	Het	Het
FM1_C08_364_147	Hb	Het	Het	Het	Het	Het	Het			7/15		Het	Het	Het
FM1_C02_141_E1	Het	Hb	X	Hb	Hb	Hb	Hb			dead		Hb	X	Hb
FM1_C01_41_D2	Het	Hb	Hb	Hb	Hb	Hb	Hb			dead		Hb	Hb	Hb
FM2_C05_5_245	Het	Hv	Hv	Hv	Hv	Hv	Hv			15/15		Hv	Hv
FM2_C05_3_682	Het	Hv	Hv	X	Hv	Hv	Hv			15/15		Hv	Hv
FM2_C04_2_91	Hv	Het	Het	Het	Het	Het	Het			7/15		Het	Het
FM2_C01_5_178	Hv	Het	Het	Het	Het	Het	Het			4/15		Het	Het
FM2_C01_5_506	Hv	Het	Het	Het	Het	Het	Het			6/14		Het	Het
FM2_C02_4_299	Hv	Het	Het	Het	X	Het	Het			4/14		Het	Het
FM2_C05_5_318	Hv	Het	Het	Het	Het	Het	Het			7/15		Het	Het
FM2_C02_9_147	Hb	Het	Het	Het	Het	Het	Het			2/15		Het	Het
FM2_C02_9_234	Hb	Het	Het	Het	Het	Het	Het			4/15		Het	Het
FM2_C04_9_37	Hb	Het	Het	Het	Het	Het	Het			3/10		Het	Het
FM2_C05_7_107	Hb	Het	Het	Het	Het	Het	Het			5/15		Het	Het
FM2_C05_3_491	Het	Hb	Hb	Hb	Hb	Hb	Hb			0/14		Hb	Hb
FM2_C04_2_363	Het	Hb	Hb	Hb	Hb	Hb	Hb			0/15		Hb	Hb
FM2_C05_3_145	Het	Hb	Hb	Hb	Hb	Hb	Hb			0/15		Hb	Hb
FM2_C05_5_42	Het	Hb	Hb	Hb	Hb	Hb	Hb			X		Hb	Hb
FM1_C03_176_124	Het	Het	Hv	X	Hv	Hv	Hv			13/13		Hv	Hv	Hv
FM1_C09_448_61	Hv	Hv	Het	Het	Het	Het	Het			3/20		Het	Het	Het
FM1_C14_645_75	Hb	Hb	Het	Het	Het	Het	Het			2/15		Het	Het	Het
FM1_C03_184_H4	Het	Het	Hb	Hb	Hb	Hb	Hb			dead		Hb	Hb	Hb
FM2_C02_1_121	Het	Het	Hv	X	Hv	Hv	Hv			15/15		Hv	Hv
FM2_C04_2_361	Het	Het	Hv	Hv	Hv	Hv	Hv			14/14		Hv	Hv
FM2_C04_9_154	Het	Het	Hv	Hv	Hv	Hv	Hv			15/15		Hv	Hv
FM2_C05_17_73	Het	Het	Hv	Hv	Hv	Hv	Hv			X		Hv	Hv
FM2_C05_17_28	Hv	Hv	Het	Het	Het	Het	Het			X		Het	Het
FM2_C05_17_357	Hv	Hv	Het	Het	Het	Het	Het			X		Het	Het
FM2_C04_21_162	Het	Het	Hb	Hb	Hb	Hb	Hb			0/15		Hb	Hb
FM1_C03_184_B8	Het	Het	Het	Hv	Hv	Hv	Hv			10/10		Hv	Hv	Hv
FM1_C05_250_F10	Het	Het	Het	Hv	Hv	X	Hv			10/10		Hv	Hv	Hv
FM1_C03_185_G2	Hv	Hv	Hv	Het	Het	Het	Het			1/10		Het	Het	Het
FM1_C06_299_H11	Hv	Hv	Hv	Het	Het	X	Het			3/6		X	Het	Het
FM1_C08_364_11	Het	Het	Het	Hb	Hb	Hb	Hb			dead		Hb	Hb	Hb
FM1_C13_608_10	Het	Het	Het	Hb	Hb	X	Hb			dead		Hb	Hb	Hb
FM1_C15_680_8	Het	Het	Het	Hb	Hb	Hb	X			dead		Hb	Hb	Hb
FM1_C02_141_D8	Het	Het	Het	Hb	Hb	X	Hb			dead		X	X	Hb
FM1_C07_311_B2	Het	Het	Het	Hb	Hb	Hb	Hb			dead		Hb	Hb	Hb
FM2_C04_21_282	Het	X	Het	Hv	Hv	Hv	Hv			15/15		Hv	Hv
FM2_C04_21_121	Hv	Hv	Hv	Het	Het	Het	Het			5/15		Het	Het
FM2_C05_10_337	Hv	Hv	Hv	Het	Het	Het	Het			X		Het	Het
FM2_C05_17_22	Hv	Hv	Hv	Het	Het	Het	Het			X		Het	Het
FM2_C05_17_273	Hv	Hv	Hv	Het	Het	Het	Het			X		Het	Het
FM2_C04_2_158	Hv	Hv	Hv	Het	Het	Het	Het			6/14		Het	Het
FM2_C02_2_310	Hb	Hb	Hb	Het	Het	Het	Het			3/15		Het	Het
FM2_C04_8_10	Hb	Hb	Hb	Het	Het	Het	Het			5/13		Het	Het
FM2_C02_1_293	Het	Het	Het	Hb	Hb	Hb	Hb			0/15		Hb	Hb
FM2_C03_2_335	Het	Het	Het	Hb	Hb	Hb	Hb			0/15		Hb	Hb
FM2_C05_5_297	Het	Het	Het	Hb	Hb	Hb	Hb			X		Hb	Hb
FM2_C01_5_577	Het	Het	Het	Hb	Hb	Hb	Hb			15/15		Hb	Hb
FM2_C05_7_180	Het	Het	Het	Hb	Hb	Hb	Hb			0/15		Hb	Hb
FM2_C05_7_136	Het	Het	Het	Hb	X	Hb	Hb			0/14		Hb	Hb
FM1_C04_221_A11	Hv	Hv	Hv	Hv	Het	Het	Het			4/10		Het	Het	Het
FM1_C04_221_C3	Hv	Hv	Hv	Hv	Het	Het	X			1/10		Het	Het	Het
FM1_C13_608_69	Hb	Hb	Hb	Hb	Het	X	Het			4/10		Het	X	Het
FM1_C10_503_3	Hb	Hb	Hb	Hb	Het	Het	Het			5/10		X	Het	Het
FM1_C04_225_F5	Het	Het	Het	Het	Hb	Hb	Hb			dead		Hb	Hb	Hb
FM2_C04_2_23	Het	Het	Het	Het	Hv	Hv	Hv			15/15		Hv	Hv
FM2_C04_4_112	Het	Het	Het	Het	Hv	Hv	Hv			15/15		Hv	Hv
FM2_C01_5_390	Het	Het	Het	Het	Hv	Hv	Hv			13/13		Hv	Hv
FM2_C04_8_19	Het	Het	Het	Het	Hv	Hv	Hv			X		Hv	Hv
FM2_C04_3_70	Het	Het	Het	Het	Hv	Hv	Hv			X		Hv	Hv
FM2_C04_2_116	Hv	Hv	Hv	Hv	Het	Het	Het			4/14		Het	Het
FM2_C04_2_378	Hv	Hv	Hv	Hv	Het	Het	Het			4/13		Het	Het
FM2_C05_13_99	Hv	Hv	Hv	Hv	Het	Het	Het			3/14		Het	Het
FM2_C01_5_326	Hv	Hv	Hv	Hv	Het	Het	Het			3/15		Het	Het
FM2_C03_5_365	Hv	Hv	Hv	Hv	Het	Het	Het			6/15		Het	Het
FM2_C05_19_38	Hv	Hv?	Hv	Hv	Het	Het	Het			X		Het	Het
FM1_C08_364_20	Het	Het	Het	Het	Het	Hv	Hv			15/15		Hv	Hv	Hv
FM1_C03_165_116	Het	X	Het	X	Het	Hv	Hv			9/9		Hv	Hv	Hv
FM1_C05_250_117	Hv	Hv	Hv	X	Hv	Het	Het			4/15		Het	Het	Het
FM1_C07_312_126	Hv	Hv	Hv	Hv	Hv	Het	Het			5/15		Het	Het	Het
FM1_C12_555_65	Hv	X	Hv	Hv	Hv	Het	Het			4/15		X	X	Het
FM1_C08_364_28	Hb	Hb	Hb	Hb	Hb	Het	Het			4/14		Het	Het	Het
FM2_C04_2_70	Het	Het	Het	Het	Het	Hv	Hv			13/13		Hv	Hv
FM2_C02_4_77	Het	Het	Het	Het	Het	Hv	Hv			13/13		Hv	Hv
FM2_C05_17_373	Het	Het	Het	Het	Het	Hv	Hv			X		Hv	Hv
FM2_C05_14_104	Hv	Hv	Hv	Hv	Hv	Het	Het			2/15		Het	Het
FM2_C05_10_382	Het	Het	Het	Het	Het	Hb	Hb			0/15		Hb	Hb
FM2_C04_2_325	Het	Het	Het	Het	Het	Het	Hb			0/14		Hb	Hb
FM1_C08_376_5	Het	Het	Het	Het	Het	Het	Het	Hv	Hv	15/15	Hv	Hv	Hv	Hv
FM2_C05_3_260	Hv	Hv	Hv	Hv	Hv	Hv	Hv	Het	Het	6/15	Het	Het	Het
FM1_C12_588_79	Hb	Hb	Hb	Hb	Hb	X	Hb	Hb	Het	3/15	Het	Het	Het	Het
FM2_C01_5_664	Het	Het	Het	Het	Het	Het	Het	Het	Hv	15/15	Hv	Hv	Hv
FM2_C01_5_105	Het	Het	Het	Het	Het	Het	Het	Het	Hb	0/15	Hb	Hb	Hb
FM2_C01_5_552	Het	Het	Het	Het	Het	Het	Het	Het	Hb	0/15	Hb	Hb	Hb
FM2_C04_8_60	Het	Het	Het	Het	Het	Het	Het	Het	Hb	1/13	Hb	Hb	Hb
FM2_C04_2_89	Het	Het	Het	Het	Het	Het	Het	Het	Hb	1/15	Hb	Hb	Hb
FM1_C02_107_D11	Het	Het	Het	Het	Het	Het	Het	Het	Het	0/3	Hb	Hb	Hb	Hb
FM1_C14_645_71	Het	Het	Het	Het	Het	Het	Het			dead		Hb	Hb	Hb
FM1_C09_432_44	Het	Het	Het	Het	Het	Het	Het			dead		Hb	Hb	Hb
FM1_C04_199_100	Het	Het	Het	Het	Het	Het	Het			dead		Hb	Hb	Hb
FM1_C04_221_E5	Het	Het	Het	Het	Het	Het	Het			dead		Hb	Hb	Hb
FM2_C05_3_206	Hv	Hv	Hv	Hv	Hv	Hv	Hv	Hv	Hv	2/14	Het	Het	Het
FM2_C04_11_378	Het	Het	Het	Het	Het	Het	Het	Het	Het	5/14	Hv	Hv	Hv
FM2_C01_5_228	Het	Het	Het	Het	Het	Het	Het	Het	Het	0/15	Hv	Hv	Hv
FM2_C05_10_256	Hv	Hv	Hv	Hv	Hv	Hv	Hv	Hv	Hv	7/7	Het	Het	Het
FM2_C04_2_150	Het	Het	Het	Het	Het	Het	Het	Het	Het	5/14	Hb	Hb	Hb
FM2_C04_9_163	Het	Het	Het	Het	Het	Het	Het	Het	Het	4/13	Het	Hv	Hv
FM2_C05_3_241	Het	Het	Het	Het	Het	Het	Het	Het	Het	4/15	Het	Hv	Hv
FM2_C01_8_84	Hv	Hv	Hv	X	Hv	Hv	Hv	Hv	Hv	15/15	Hv	Het	Het
FM2_C05_13_42	Hb	Hb	Hb	Hb	Hb	Hb	Hb	Hb	Hb	1/14	Hb	Het	Het
FM1_C09_457_13	Het	Het	Het	X	Het	Het	Het			5/10		Het	Hv	Hv
FM1_C01_42_106	Het	Het	Het	Het	Het	Het	Het			6/14		Het	Hb	Hb
FM1_C12_559_101	Het	Het	Het	Het	Het	Het	X			5/15		Het	Hv	Hv
FM1_C08_344_20	Het	X	Het	Het	Het	Het	Het			5/10		Het	Hv	Hv
FM1_C08_340_48	Hb	Hb	Hb	Hb	X	X	Hb			dead		Hb	Het	Het

## Sheet: Sup tab 8
Supplementary Table 8: coordinates of the Ryd4Hb interval on the chromosome 3H of the 19 genomes of the barley pangenome
	Ryd4_CAPS19_2	Ryd4_CAPS_24	length
HOR9043	608740405	608808132	67727
HOR13821	621903979	621776939	127040
HOR8148	605062619	605191639	129020
HOR3365	643139028	643275265	136237
HOR13942	606188888	606387655	198767
Chiba	580669154	580868711	199557
Golden_Promise	553390002	553617909	227907
Barke	589906308	590139454	233146
Hockett	575189558	575426499	236941
HOR3081	606043993	606280934	236941
RGT_Planet	607067208	607309703	242495
Igri	598289746	598534917	245171
FT11	600471840	600725045	253205
OUN333	627548632	627836509	287877
HOR7552	605920306	606223206	302900
HOR10350	588259834	588590969	331135
HOR21599	622415599	622815494	399895
Du_Li_Huang	634198934	634794496	595562
Akashirinki	625960548	626615254	654706

## Sheet: Sup tab 9
Supplementary Table 9: Time of the different phases of aphid feeding in the selected lines in minutes
		s_Np (minutes)					s_C (minutes)					s_F (minutes)					s_G (minutes)					s_E1 (minutes)					s_E2 (minutes)					s_sE2 (minutes)					1>1Pr (minutes)					t>1E (minutes)					t>1E2 (minutes)
Genotype	N	Mean	STD +/-	Range	Median		Mean	STD +/-	Range	Median		Mean	STD +/-	Range	Median		Mean	STD +/-	Range	Median		Mean	STD +/-	Range	Median		Mean	STD +/-	Range	Median		Mean	STD +/-	Range	Median		Mean	STD +/-	Range	Median		Mean	STD +/-	Range	Median		Mean	STD +/-	Range
EP_16-271_3_206_2	13	89.7369	104.93	369.97	46.8		130.053	111.506	391.3	103.03		13.9815	31.7175	95.78	0.63		22.8238	41.4013	112.14	0		12.2508	20.7012	75.1	5.22		211.157	159.418	414.95	243.73		210.015	159.506	414.95	243.73		22.0723	30.7503	111.85	11.51		135.255	137.855	460.74	99.76		213.422	175.134	460.24
EP_16-271_3_206_4	16	63.2825	45.8268	144.77	57.69		142.18	109.76	433.38	108.42		35.3744	46.3346	133.76	5.165		15.9419	31.0849	104.44	0		16.11	20.5869	64.96	5.75		207.113	138.485	452.26	202.25		205.676	137.895	452.26	202.25		14.7875	15.2595	54.8	10.39		185.197	159.55	462.9	133.13		211.864	152.61	455.66
EP_16-460_5_228_2	16	84.3806	85.286	342.3	53.35		146.317	127.268	423.69	102.615		43.3537	78.3053	269.2	5.14		12.2056	23.9623	82.02	0		14.1325	32.3729	131.94	4.13		179.613	161.243	402.88	197.075		179.016	160.454	402.88	197.075		11.4044	13.8845	40.23	4.83		198.269	169.016	467.36	113.2		257.832	177.154	431.72
EP_16-460_5_228_6	13	95.1308	122.715	415.25	49.91		102.517	104.622	402.37	82.15		40.4138	84.7047	254.31	0.07		33.0446	49.7909	161.75	1.65		10.4531	17.3666	56.25	3.62		198.442	169.867	421.42	260.48		197.877	170.329	421.42	262.13		35.2177	73.034	272	15.23		206.869	157.28	442.12	161.64		242.571	159.393	423.43
Igri	12	138.143	103.025	376.04	114.245		146.88	109.303	338.02	107.835		43.7433	61.4212	187.82	14.735		27.1867	35.6572	93.47	0		20.2308	44.2125	151.46	2.06		103.817	139.075	410.22	27.42		102.298	139.285	410.22	32.06		13.6067	9.87196	30.31	16.325		281.783	152.381	418.77	275.71		334.852	161.423	413.52
s_Np: total duration of all non-probing events. s_C: total duration of pathway phase. s_F: total duration of penetration problems. s_G: total duration of xylem drinking.
s_E1: total duration of secretion of watery saliva. s_E2: total duration of phloem sap ingestion. s_sE2: total duration of sustained phloem sap ingestion
t>1Pr: . t>1E: . t>1E2: . t>1sE2 .
N: number of aphids
[truncated: 5 more columns]
